# Supplementary material for: Using Hybrid Nanoplatforms to Combine Traditional Anti-Inflammatory Drug Delivery with RNA-Based Therapeutics for Macrophage Reprograming
Source: Int J Mol Sci. 2024 Oct 4;25(19):10693. doi: 10.3390/ijms251910693 (PMC11476774; doi:10.3390/ijms251910693)
Supplement: Supplementary file 1 [file ijms-25-10693-s001.zip]

Archive with 1 entries (1 files):
- ijms-3166164-supplementary.pdf
